# Supplementary material for: Bactericidal Effect of Underwater Plasma Treatment on Waste Brine from Kimchi Production Process and the Evaluation of Reusability of Plasma-Treated Waste Brine in Salting Kimchi Cabbage
Source: Foods. 2023 Feb 7;12(4):728. doi: 10.3390/foods12040728 (PMC9956011; doi:10.3390/foods12040728)
Supplement: Supplementary file 1 [file foods-12-00728-s001.zip]

Archive with 1 entries (1 files):
- foods-2169748-supplementary.pdf
